# Supplementary material for: Quantitative Structure–Activity Relationships of Natural-Product-Inspired, Aminoalkyl-Substituted 1-Benzopyrans as Novel Antiplasmodial Agents
Source: Molecules. 2021 Aug 30;26(17):5249. doi: 10.3390/molecules26175249 (PMC8434475; doi:10.3390/molecules26175249)
Supplement: Supplementary file 1 [file molecules-26-05249-s001.zip]

Archive with 1 entries (1 files):
- molecules-1312422-supplementary.pdf
